# Supplementary material for: A shift of brain network hub after spinal cord injury
Source: Front Mol Neurosci. 2023 Oct 17;16:1245902. doi: 10.3389/fnmol.2023.1245902 (PMC10616864; doi:10.3389/fnmol.2023.1245902)
Supplement: Supplementary file 4 [file Data_Sheet_1.CSV]

			Coordinations				Degree Centrality
No.	Abbreviation	Name	X	Y	Z		pre	1w	3w	7w	14w
1 L.A24a	L.A24a	Cingulate cortex, area A24a	70.71323944	26.67830986	129.5323944		78.44444444	77.77777778	77.44444444	72.88888889	73.22222222
2 L.A24a'	L.A24a'	Cingulate cortex, area A24a'	70.0268886	17.45326504	108.4097311		61.88888889	62	63.66666667	60.33333333	66.33333333
3 L.A24b	L.A24b	Cingulate cortex, area A24b	70.92736706	16.02140078	126.0136187		95.22222222	90.55555556	91.55555556	82.44444444	77
4 L.A24b'	L.A24b'	Cingulate cortex, area A24b'	70.80097087	10.26213592	106.0970874		80.66666667	89.66666667	90.66666667	68.88888889	67.22222222
5 L.A25	L.A25	Cingulate cortex, area A25	70.71302428	42.62693157	143.2472406		74.55555556	62.66666667	64.44444444	64.77777778	60.22222222
6 L.A29a	L.A29a	Cingulate cortex, area A29a	76.51894563	19.39538715	78.23887974		66.66666667	57	63.88888889	59.22222222	58.11111111
7 L.A29b	L.A29b	Cingulate cortex, area A29b	79.3459596	16.62878788	69.91414141		65	57.11111111	62.66666667	50.55555556	54.55555556
8 L.A29c	L.A29c	Cingulate cortex, area A29c	70.26059322	12.44756356	87.18961864		78.66666667	79.33333333	80.44444444	72	77.11111111
9 L.A30	L.A30	Cingulate cortex, area A30	78.28235733	11.86758672	78.03394256		79.66666667	97.55555556	97.33333333	88.33333333	94.88888889
10 L.A32	L.A32	Cingulate cortex, area A32	70.89633639	21.44712739	144.9346378		78.33333333	72.66666667	77.66666667	74.22222222	79.66666667
11 L.APir	L.APir	Amygdalopiriform transition area	112.4064935	69.78051948	91.03506494		60.22222222	48.88888889	62	67.22222222	56.44444444
12 L.Au1	L.Au1	Primary auditory cortex	118.5227766	29.14750542	83.37960954		67.66666667	63.44444444	61	74.33333333	72.22222222
13 L.AuD	L.AuD	Secondary auditory cortex	114.5929722	24.15812592	84.02489019		66.33333333	72.22222222	64.77777778	76.77777778	71.55555556
14 L.AuV	L.AuV	Secondary auditory cortex	121.1212698	34.35238095	89.0431746		59.88888889	64.77777778	70.55555556	79.55555556	72.55555556
15 L.cc/ec	L.cc/ec	corpus callosum, external capsule	89.24898205	28.63338863	109.8243101		95.77777778	102.2222222	89.44444444	94.11111111	95
16 L.CEnt	L.CEnt	Caudomedial entothinal cortex	111.5090831	49.24513785	63.87390468		46.44444444	54.66666667	45.77777778	47.77777778	43.77777778
17 L.cg	L.cg	cingulum	76.18192918	20.82539683	107.6691087		79	79	78.77777778	65.77777778	71.22222222
18 L.Cl	L.Cl	Centrolateral thalamic nucleus	91.83573487	43.22190202	140.1757925		78.11111111	80.33333333	85.33333333	75.55555556	77.33333333
19 L.CxA	L.CxA	Cortex-amygdala transition zone	101.7136499	75.8041543	120.3130564		67.88888889	70.44444444	60.55555556	71.33333333	57.33333333
20 L.DCl	L.DCl	Dorsal claustrum	109.3568627	46.38431373	121.2235294		71.77777778	94	79.33333333	81.33333333	78.44444444
21 L.DEn	L.DEn	Dorsal endopiriform nucleus	104.2181671	55.63990268	123.7234388		85.55555556	105.8888889	103.6666667	101	91.66666667
22 L.df	L.df	dorsal fornix	68.125	21.89583333	98.79166667		63.55555556	57	64.55555556	53.66666667	56.33333333
23 L.dhc	L.dhc	dorsal hippocampal commissure	97.39369369	30.46486486	72.30810811		65.88888889	85.44444444	72.88888889	67.66666667	66.55555556
24 L.DIEnt	L.DIEnt	Dorsal intermediate entorhinal cortex	117.1097838	62.37485779	83.91069397		73.33333333	76.11111111	71.55555556	79.33333333	79.44444444
25 L.DLEnt	L.DLEnt	Dorsolateral entorhinal cortex	121.4213461	54.34647551	80.77499004		93	86.22222222	92.88888889	88.77777778	88.33333333
26 L.DLO	L.DLO	dorsal lateral olfactory tract	93.30477356	36.45777234	154.5801714		56.11111111	44.88888889	43	47.55555556	55.44444444
27 L.DS	L.DS	Dorsal subiculum	91.60190217	24.83423913	79.73505435		63.11111111	66.77777778	70.11111111	61.66666667	65.66666667
28 L.DTT	L.DTT	Dorsal tenia tecta	69.61970218	50.25429553	148.7101947		80.11111111	73.44444444	73.33333333	71.55555556	61.77777778
29 L.Ect	L.Ect	Ectorhinal cortex	121.1922771	42.86703822	84.23248408		68.88888889	79.55555556	82.77777778	81	86.22222222
30 L.fmi	L.fmi	forceps minor of the corpus callosum	84.17323187	34.02551477	139.0483438		64.66666667	59.88888889	78.55555556	63	67.55555556
31 L.Fr3	L.Fr3	frontal cortex, area 3	98.87183308	26.94634873	139.3025335		62.88888889	62	67.44444444	60.33333333	66.88888889
32 L.FrA	L.FrA	Frontal association cortex	87.95210636	21.13487106	151.6333494		74.22222222	63.44444444	56.55555556	70.66666667	54.88888889
33 L.IEn	L.IEn	Intermediate endopiriform claustrum	92.20149254	60.12126866	138.8992537		90	96.44444444	88.22222222	82.22222222	78.77777778
34 L.Ins	L.Ins	insular region	110.3943621	46.29656263	129.6490723		62.22222222	83.22222222	63.77777778	63.88888889	73.77777778
35 L.LO	L.LO	lateral olfactory tract	87.3859354	35.6409825	150.5339838		96.77777778	79	92.11111111	82.88888889	77.55555556
36 L.lo	L.lo	lateral olfactory tract	97.35013263	63.22015915	142.867374		53.44444444	73.55555556	71.77777778	72.66666667	61.11111111
37 L.LPtA	L.LPtA	Lateral parietal association cortex	87.63120567	9.524822695	88.35106383		77.33333333	85.22222222	83.55555556	70.44444444	68.33333333
38 L.M1	L.M1	Primary motor cortex	86.86951441	16.4479356	125.0990652		96.77777778	94.33333333	95	83	82.11111111
39 L.M2	L.M2	Secondary motor cortex	78.92177235	14.11306341	128.9559969		98.66666667	102.3333333	103.6666667	92	75.55555556
40 L.MEnt	L.MEnt	Medial entorhinal cortex	110.9983974	63.22435897	73.92948718		61	43.55555556	47	54.22222222	47.77777778
41 L.MO	L.MO	Medial orbital cortex	70.33602484	28.74347826	152.552795		77	61.11111111	46.66666667	71.11111111	68.44444444
42 L.MPtA	L.MPtA	Medial parietal association cortex	81.23443983	8.358921162	88.7406639		83.33333333	91.44444444	89	70.66666667	72.55555556
43 L.PaS	L.PaS	Parasubiculum	101.3073171	45.68919861	67.55121951		66.66666667	65.44444444	55.33333333	62.33333333	42.55555556
44 L.Pir	L.Pir	Piriform cortex	106.3880613	62.18485103	124.754616		86.33333333	92.22222222	83.11111111	90	80.11111111
45 L.PLCo	L.PLCo	Posterolateral cortical amygdaloid area	103.3010076	77.10831234	103.1675063		49.88888889	39.66666667	37.11111111	37.44444444	31.77777778
46 L.PMCo	L.PMCo	Posteromedial cortical amygdaloid area	100.3292254	75.07834507	94.37852113		40.88888889	43.11111111	45.66666667	39.66666667	37.33333333
47 L.Post	L.Post	Postsubiculum	92.52960526	28.47861842	68.69901316		50.66666667	63.66666667	59.22222222	60.55555556	52.55555556
48 L.PRh	L.PRh	Perihinal cortex	121.4019337	48.23664825	84.15561694		83.88888889	87	85.88888889	80	89.44444444
49 L.PrS	L.PrS	Presubiculum	97.83394834	37.54243542	68.7195572		57.88888889	69	62.22222222	64.44444444	53.11111111
50 L.PtPR	L.PtPR	Parietal cortex	93.39230769	11.26923077	86.56153846		71.66666667	72.55555556	73.77777778	70.88888889	60.77777778
51 L.RAPir	L.RAPir	Rostral amygdalopiriform area	109.3082524	76.62621359	102		47	45.11111111	52.66666667	46.11111111	38
52 L.S1	L.S1	Primary somatosensory cortex	103.2457058	26.8429176	126.1563356		70.55555556	79.11111111	75.33333333	73.44444444	77
53 L.S1BF	L.S1BF	Primary somatosensory cortex barrel field	106.2362179	21.32925376	104.3185314		89.88888889	100.6666667	89.11111111	92.77777778	85
54 L.S1DZ	L.S1DZ	Primary somatosensory cortex dysgranular zone	97.25065274	16.63707572	109.2610966		76.77777778	90	72.66666667	82.77777778	79.55555556
55 L.S1FL	L.S1FL	Primary somatosensory cortex forelimb region	95.24495968	16.87323589	112.7270665		82.11111111	105.8888889	97	89.22222222	80.88888889
56 L.S1HL	L.S1HL	Primary somatosensory cortex hindlimb region	87.47922535	12.71901408	106.8447183		92.88888889	101.6666667	95.77777778	82.77777778	74.33333333
57 L.S1J	L.S1J	Primary somatosensory area jaw region	101.2364621	23.46570397	128.5649819		63.55555556	65.44444444	65.33333333	70.44444444	65.22222222
58 L.S1Sh	L.S1Sh	Primary somatosensory cortex shoulder region	94.108	12.644	96.992		58.44444444	81.11111111	68	72.33333333	70.77777778
59 L.S1Tr	L.S1Tr	Primary somatosensory cortex trunk region	88.61482558	10.12063953	92.05087209		75.33333333	87.77777778	78.55555556	82.88888889	72.66666667
60 L.S1ULp	L.S1ULp	Primary somatosensory cortex upper lip region	110.3322314	28.90702479	119.2847107		74.44444444	90.88888889	70.44444444	69.66666667	76
61 L.S2	L.S2	Secondary somatosensory cortex	116.6007841	37.88614832	113.5762823		64.11111111	80.77777778	61.11111111	68.22222222	74.88888889
62 L.STr	L.STr	superior thalamic radiation	109.0172722	47.29481834	73.61524717		75.88888889	95.22222222	80.11111111	73.66666667	78.44444444
63 L.TeA	L.TeA	Temporal association cortex	120.7068631	36.90500194	80.03140752		60.88888889	68.33333333	72	84.11111111	84.44444444
64 L.V1	L.V1	Primary visual cortex	98.34455852	20.26899384	63.99014374		61.55555556	87.44444444	65.11111111	79.33333333	66.88888889
65 L.V1B	L.V1B	Primary visual cortex	102.3993856	18.61085509	72.00563236		55.55555556	71.55555556	77.33333333	76.77777778	60.77777778
66 L.V1M	L.V1M	Primary visual cortex	92.94560076	13.74692526	72.32970672		66.66666667	74.77777778	81.22222222	71.11111111	65.11111111
67 L.V2L	L.V2L	Secondary visual cortex	109.1911111	23.63030303	72.1240404		59.22222222	74.11111111	70.44444444	82.55555556	73.22222222
68 L.V2ML	L.V2ML	Secondary visual cortex	85.73467601	10.13134851	75.78196147		72.33333333	83.77777778	83.88888889	77	75.44444444
69 L.V2MM	L.V2MM	Secondary visual cortex, mediomedial area	82.87605485	11.75263713	69.55221519		67.22222222	89.33333333	81.11111111	74.22222222	76.77777778
70 L.VCl	L.VCl	Ventral claustrum	109.1707317	50.89634146	121.5833333		70.44444444	90.77777778	72.55555556	76.44444444	80.88888889
71 L.VEn	L.VEn	Ventral endopiriform nucleus	108.5479115	63.83046683	111.5503686		71.66666667	76.55555556	73.22222222	84.66666667	76.88888889
72 L.VIEnt	L.VIEnt	Ventral intermediate entorhinal cortex	112.2612164	66.72981057	81.35692921		61.66666667	65.11111111	60.77777778	48.22222222	65.66666667
73 L.VO	L.VO	Ventral orbital cortex	76.07126077	31.87627251	151.4236492		76.88888889	53.44444444	58.11111111	62.55555556	63.88888889
74 L.VTT	L.VTT	Ventral tenia tecta	71.27950311	62.37888199	154.2484472		57.11111111	47.44444444	44.55555556	52.88888889	44.11111111
75 L.aca	L.aca	anterior commissure	77.80276817	55.41176471	136.0276817		82.88888889	79.11111111	79	71.77777778	63.44444444
76 L.AcbC	L.AcbC	Accumbens nucleus	81.33950986	55.78242678	139.3723849		82.44444444	82.33333333	83.88888889	77.44444444	70.88888889
77 L.AcbSh	L.AcbSh	Accumbens nucleus	75.97333333	60.48280702	142.5242105		85.33333333	76.55555556	80.66666667	70.77777778	61.66666667
78 L.acp	L.acp	anterior commissure	89.08562691	60.10397554	123.1376147		80.33333333	78.11111111	72.33333333	65.11111111	66.22222222
79 L.ASt	L.ASt	Amygdalostriatal transition area	106.4754601	54.67484663	101		62.77777778	77.66666667	83	84	61.77777778
80 L.B	L.B	Basal nucleus (Meynert)	83.11946234	49.24823435	120.014313		47.22222222	58.77777778	46.66666667	56.11111111	52.55555556
81 L.cc/ec LV	L.cc/ec LV	lateral corpus callosum, external capsule	91.01320513	28.45730769	105.5491026		105.7777778	111.6666667	105	93.55555556	94
82 L.Ce	L.Ce	Central amygdalar nucleus	99.75678867	61.6162928	108.4120425		52.88888889	68	77.88888889	65.66666667	64.44444444
83 L.CPu	L.CPu	Putamen	94.43074857	44.01219197	121.519192		88	108.4444444	97.88888889	90.88888889	92.88888889
84 L.EA	L.EA	Extension of the amygdala	86.98865478	63.38249595	117.4181524		45.55555556	62.55555556	62.22222222	56.22222222	48.77777778
85 L.EP	L.EP	Entopeduncular nucleus	90.16356877	59.3605948	106.3197026		47.33333333	38.77777778	54.88888889	45.22222222	41.11111111
86 L.f	L.f	fornix	71.8081761	54.48427673	118.509434		63.44444444	65.55555556	65.11111111	53.11111111	47.55555556
87 L.GP	L.GP	Globus pallidus	93.70753512	52.71732652	112.4257131		57.66666667	63.11111111	61.66666667	51.22222222	46.66666667
88 L.HDB	L.HDB	Nucleus of the horizontal limb of the diagonal band	80.31279621	71.20853081	130.5900474		77.22222222	71.66666667	74	64.44444444	61.33333333
89 L.ic	L.ic	internal capsule	93.02224919	48.2131877	107.7228964		51.77777778	54.33333333	65.11111111	50.11111111	45
90 L.ICjM	L.ICjM	Island of Calleja	71.62962963	57.61111111	139.037037		56.66666667	54.88888889	57.55555556	49.22222222	49
91 L.IPAC	L.IPAC	Interstitial nucleus of the posterior limb of the anterior commissure	92.26451613	62.55225806	125.12		75.22222222	79.55555556	79.66666667	78.22222222	75.33333333
92 L.LAcbSh	L.LAcbSh	Lateral accumbens	87.57462687	63.75932836	138.1175373		73.44444444	80.88888889	74	69	64.77777778
93 L.LDB	L.LDB	Lateral nucleus of the diagnoal band	85.51533742	71.09815951	131.0981595		71.55555556	76.66666667	71.77777778	65.55555556	57.33333333
94 L.LH	L.LH	Lateral hypothalamic area	83.33515483	66.87795993	114.7923497		41	49.11111111	53.77777778	32.88888889	38.88888889
95 L.LPO	L.LPO	Lateral preoptic area	76.31666667	65.91666667	130.5166667		57.66666667	53.66666667	49.22222222	41.66666667	43.11111111
96 L.LSS	L.LSS	Lateral stripe of the striatum	94.97169811	62.16981132	133.0283019		80.44444444	81	77.44444444	74.88888889	75.33333333
97 L.LV	L.LV	lateral ventricle	86.13788768	34.26613579	113.3147527		72.77777778	57.66666667	69.44444444	50.33333333	54.77777778
98 L.mfb	L.mfb	medial forebrain bundle	86.09836066	68.24975892	137.5718419		93	89.44444444	85.33333333	84.11111111	75.66666667
99 L.MS	L.MS	Medial septal nucleus	67.59259259	52.77160494	134.845679		52.77777778	44.44444444	55	54.11111111	49.88888889
100 L.ns	L.ns	nigrostriatal bundle	81.36612022	63.92896175	103.3442623		40.33333333	53.88888889	75.44444444	58	42.44444444
101 L.opt	L.opt	optic tract	88.37543054	63.66130884	104.8932262		63.22222222	56.77777778	68.55555556	65.11111111	63.22222222
102 L.SIB	L.SIB	Substantia innominata	82.21854305	68.22516556	128.6887417		65.66666667	62.55555556	61.77777778	56	51.55555556
103 L.st	L.st	stria terminalis	92.46691871	43.66162571	105.7221172		59.22222222	57.55555556	71	41.44444444	45.33333333
104 L.ST	L.ST	stria terminalis	78.1540107	54.38395722	125.0224599		69.55555556	63.22222222	66.11111111	52.22222222	54.66666667
105 L.Tu	L.Tu	Olfactory tubercle	86.1848409	71.27064712	140.5959957		75.55555556	82.77777778	80.11111111	76.22222222	65.44444444
106 L.VDB	L.VDB	Nucleus of the vertical limb of the diagonal band	68.93640351	63.4495614	140.1513158		61.44444444	58.33333333	64.66666667	54.66666667	49.77777778
107 L.VP	L.VP	Ventral posterior thalamic nucleus	85.98802395	65.14884517	127.5141146		80.66666667	79.44444444	81.22222222	72.22222222	65.77777778
108 L.CA1-Py	L.CA1-Py	CA1 pyramidale	96.8236715	35.397343	86.4589372		99.22222222	102	92.66666667	88	94.44444444
109 L.CA1-Or	L.CA1-Or	CA1 oriens	98.60219152	33.43163411	85.37589328		99.55555556	104.4444444	94.88888889	92.33333333	95.11111111
110 L.CA1-Lmol	L.CA1-Lmol	CA1 moleculare	97.3864279	38.24835061	83.91470311		99.88888889	102.8888889	91.44444444	81.88888889	86.11111111
111 L.CA1-Rad	L.CA1-Rad	CA1 radiatum	96.72797716	34.56239804	85.49225122		99.66666667	102.1111111	90.66666667	84.77777778	91.33333333
112 L.CA2-Py	L.CA2-Py	CA2 pyramidale	102.1865672	33.31343284	90.59701493		80.55555556	87.88888889	91.88888889	79.77777778	87.88888889
113 L.CA2-Or	L.CA2-Or	CA2 oriens	103.8675325	32.67792208	90.11688312		81.22222222	88	86.44444444	80.33333333	85.11111111
114 L.CA2-Rad	L.CA2-Rad	CA2 radiatum	103.2	35.84646465	88.90707071		89.77777778	92	87.11111111	82	81
115 L.CA3-Py-inner	L.CA3-Py-inner	Ca3 inner pyramidale	94.47933884	41.89256198	88.32231405		89	88.77777778	89.88888889	79.77777778	67.22222222
116 L.CA3-Py-outer	L.CA3-Py-outer	CA3 outer pyramidale	99.84415584	43.07235622	90.74211503		92.33333333	91.44444444	95.33333333	81.77777778	82.11111111
117 L.CA3-Or	L.CA3-Or	CA3 oriens	98.93253968	46.75396825	91.86471861		89.11111111	91.77777778	96.55555556	89.88888889	86.22222222
118 L.CA3-Rad	L.CA3-Rad	CA3 radiatum	100.3176556	44.46092619	89.17872648		92.77777778	89.44444444	94.11111111	82	77.11111111
119 L.Stratum-Lu	L.Stratum-Lu	stratum lucidum	99.40540541	43.5972973	90.09459459		92.33333333	90.44444444	93.11111111	81.11111111	78.66666667
120 L.Dentate-Gyrus-MoDG	L.Dentate-Gyrus-GrDG	granular layer of dentate gyrus	91.79659706	38.63263728	86.35653519		102	102.4444444	88.66666667	81.33333333	81.66666667
121 L.Dentate-Gyrus-GrDG	L.Dentate-Gyrus-MoDG	molecular layer of the dentate gyrus	92.71274686	39.58963837	85.6599128		92.66666667	92.88888889	85.77777778	75.77777778	82
122 L.Dentate-Gyrus-PoDG	L.Dentate-Gyrus-PoDG	polymorphic layer of the dentate gyrus	94.61976549	40.75879397	85.04522613		90.44444444	92.33333333	86	77.44444444	78.33333333
123 R.A24a	R.A24a	Cingulate cortex, area A24a	62.29192547	26.67814794	129.4697911		80.55555556	77.77777778	81	77.11111111	77.33333333
124 R.A24a'	R.A24a'	Cingulate cortex, area A24a'	62.98586118	17.45244216	108.3868895		62.77777778	72.44444444	74.77777778	71.22222222	66.66666667
125 R.A24b	R.A24b	Cingulate cortex, area A24b	62.07268008	16.0421804	126.0356911		92.22222222	89.44444444	87.77777778	86.66666667	84
126 R.A24b'	R.A24b'	Cingulate cortex, area A24b'	62.20583468	10.24635332	106.0680713		80.33333333	82.33333333	79	76.66666667	67.44444444
127 R.A25	R.A25	Cingulate cortex, area A25	62.29580574	42.61368653	143.2317881		67.77777778	62.33333333	59.11111111	57.77777778	55.33333333
128 R.A29a	R.A29a	Cingulate cortex, area A29a	56.47940692	19.40032949	78.22240527		81.11111111	77.11111111	73.77777778	64.88888889	53.11111111
129 R.A29b	R.A29b	Cingulate cortex, area A29b	53.77237852	16.57289003	69.93861893		77.66666667	70.22222222	66.88888889	68	51.88888889
130 R.A29c	R.A29c	Cingulate cortex, area A29c	62.75599361	12.43953117	87.17261588		86.55555556	87.77777778	81.88888889	79.22222222	75.77777778
131 R.A30	R.A30	Cingulate cortex, area A30	54.71635688	11.87881041	78.01933086		88.33333333	87.44444444	78.33333333	87.88888889	68.33333333
132 R.A32	R.A32	Cingulate cortex, area A32	62.10907577	21.45253955	144.9321399		78.66666667	67.66666667	77.77777778	78.55555556	76.55555556
133 R.APir	R.APir	Amygdalopiriform transition area	20.61190168	69.78654592	91.02716688		54.22222222	64.77777778	50.33333333	57.55555556	59.88888889
134 R.Au1	R.Au1	Primary auditory cortex	14.51771511	29.14533623	83.39913232		76.11111111	71.33333333	82.55555556	77.22222222	74.77777778
135 R.AuD	R.AuD	Secondary auditory cortex	18.45581738	24.14285714	83.97569956		83.11111111	75.66666667	85.88888889	82.22222222	81.66666667
136 R.AuV	R.AuV	Secondary auditory cortex	11.91282375	34.35123184	89.0795957		69.22222222	72.22222222	76.11111111	80.33333333	74.88888889
137 R.cc/ec	R.cc/ec	corpus callosum, external capsule	43.7624301	28.64016926	109.8135107		96.33333333	88.55555556	96.44444444	89	91.22222222
138 R.CEnt	R.CEnt	Caudomedial entothinal cortex	21.49689707	49.24802054	63.87952065		51.88888889	46.88888889	34.55555556	41.22222222	38.55555556
139 R.cg	R.cg	cingulum	56.84963325	20.84474328	107.7310513		94.88888889	83.44444444	87.33333333	71.66666667	82.11111111
140 R.Cl	R.Cl	Centrolateral thalamic nucleus	41.19767442	43.23546512	140.1947674		73.55555556	67.55555556	75.44444444	60.22222222	67.33333333
141 R.CxA	R.CxA	Cortex-amygdala transition zone	31.30962963	75.83851852	120.2874074		76.77777778	71.44444444	58.11111111	72	65.77777778
142 R.DCl	R.DCl	Dorsal claustrum	23.63779528	46.4015748	121.1850394		72.44444444	71	63.77777778	79.11111111	65.66666667
143 R.DEn	R.DEn	Dorsal endopiriform nucleus	28.81164107	55.64995958	123.7946645		100.7777778	99.11111111	96.77777778	90	95.77777778
144 R.df	R.df	dorsal fornix	64.875	21.89583333	98.79166667		70.55555556	63.66666667	59	59.88888889	59
145 R.dhc	R.dhc	dorsal hippocampal commissure	35.67555556	30.35022222	72.30577778		68.11111111	80.88888889	78.88888889	67.66666667	71
146 R.DIEnt	R.DIEnt	Dorsal intermediate entorhinal cortex	15.88680319	62.37656428	83.89817975		63	84.77777778	72.33333333	78.11111111	78.22222222
147 R.DLEnt	R.DLEnt	Dorsolateral entorhinal cortex	11.59656824	54.35714286	80.77015164		85.66666667	92.55555556	83.77777778	84	84.44444444
148 R.DLO	R.DLO	dorsal lateral olfactory tract	39.69240196	36.46568627	154.5796569		66	47.44444444	53	60.77777778	62.22222222
149 R.DS	R.DS	Dorsal subiculum	41.50271739	24.79755435	79.76630435		83	71.11111111	82.66666667	67.77777778	56
150 R.DTT	R.DTT	Dorsal tenia tecta	63.39355581	50.24395857	148.698504		83.22222222	71.11111111	69.55555556	68.88888889	58.44444444
151 R.Ect	R.Ect	Ectorhinal cortex	11.81854357	42.87465181	84.22960605		92	81.44444444	85.33333333	83	75.33333333
152 R.fmi	R.fmi	forceps minor of the corpus callosum	48.8343778	34.03133393	139.0519248		73.44444444	62	72.11111111	50.33333333	66.55555556
153 R.Fr3	R.Fr3	frontal cortex, area 3	34.13392857	26.92410714	139.2827381		73.66666667	64.22222222	74.11111111	65.66666667	61
154 R.FrA	R.FrA	Frontal association cortex	45.04085884	21.14084281	151.6223362		77.33333333	58.11111111	60.11111111	79	66.22222222
155 R.IEn	R.IEn	Intermediate endopiriform claustrum	40.75695733	60.12615955	138.8534323		85.33333333	81	87.77777778	78.88888889	90
156 R.Ins	R.Ins	insular region	22.60071839	46.31652299	129.6337644		102	94.55555556	96.77777778	93.77777778	90
157 R.LO	R.LO	lateral olfactory tract	45.62529432	35.63807602	150.5388496		88.33333333	65.77777778	88.33333333	77.55555556	72.11111111
158 R.lo	R.lo	lateral olfactory tract	35.63756614	63.21693122	142.8835979		70.44444444	84	80.55555556	76.33333333	74.66666667
159 R.LPtA	R.LPtA	Lateral parietal association cortex	45.3986014	9.622377622	88.33916084		76.11111111	73.55555556	76	66.77777778	66.33333333
160 R.M1	R.M1	Primary motor cortex	46.1490135	16.44937695	125.0937175		102.6666667	90.88888889	104.7777778	87.88888889	78.88888889
161 R.M2	R.M2	Secondary motor cortex	54.089671	14.13909717	128.999694		96.88888889	97.44444444	100.6666667	95.88888889	80.22222222
162 R.MEnt	R.MEnt	Medial entorhinal cortex	21.97749196	63.1977492	73.90836013		56.66666667	51.88888889	42.11111111	47	47
163 R.MO	R.MO	Medial orbital cortex	62.66832298	28.74906832	152.5459627		73.22222222	55.33333333	56.22222222	72	63.33333333
164 R.MPtA	R.MPtA	Medial parietal association cortex	51.79331942	8.338204593	88.75365344		78.22222222	82.44444444	81.11111111	66.77777778	70.66666667
165 R.PaS	R.PaS	Parasubiculum	31.70645385	45.68910479	67.55586398		62.55555556	53.44444444	51.22222222	55.55555556	38.77777778
166 R.Pir	R.Pir	Piriform cortex	26.6178785	62.21193999	124.7449376		89.11111111	94.22222222	91.22222222	96.66666667	88.11111111
167 R.PLCo	R.PLCo	Posterolateral cortical amygdaloid area	29.68513854	77.08942065	103.1284635		44.55555556	32.88888889	36.11111111	41.44444444	39.22222222
168 R.PMCo	R.PMCo	Posteromedial cortical amygdaloid area	32.6478376	75.07149162	94.36187114		44	47	50.11111111	48	47.88888889
169 R.Post	R.Post	Postsubiculum	40.44719472	28.55610561	68.6320132		61.33333333	60.88888889	73.33333333	60.22222222	49.22222222
170 R.PRh	R.PRh	Perihinal cortex	11.60413793	48.24597701	84.13517241		93.55555556	98.22222222	87.55555556	83.77777778	84.33333333
171 R.PrS	R.PrS	Presubiculum	35.14925373	37.53731343	68.73134328		53.11111111	60.88888889	61.22222222	59.22222222	53.66666667
172 R.PtPR	R.PtPR	Parietal cortex	39.58461538	11.33076923	86.55384615		76.55555556	80.33333333	72.11111111	67.11111111	60.77777778
173 R.RAPir	R.RAPir	Rostral amygdalopiriform area	23.66341463	76.63902439	101.997561		42.22222222	32.22222222	39.88888889	40.55555556	32.11111111
174 R.S1	R.S1	Primary somatosensory cortex	29.77400848	26.89748067	126.2459466		78.11111111	80.44444444	83.11111111	74.44444444	67.44444444
175 R.S1BF	R.S1BF	Primary somatosensory cortex barrel field	26.79947973	21.33687405	104.3088012		91.88888889	95.55555556	97.55555556	85.33333333	90.11111111
176 R.S1DZ	R.S1DZ	Primary somatosensory cortex dysgranular zone	35.72845953	16.53263708	109.2219321		87.77777778	79	75.66666667	72.33333333	65.55555556
177 R.S1FL	R.S1FL	Primary somatosensory cortex forelimb region	37.7890625	16.90196573	112.749496		92	96.44444444	93.33333333	77.44444444	83.66666667
178 R.S1HL	R.S1HL	Primary somatosensory cortex hindlimb region	45.54266573	12.75211566	106.8748237		96.77777778	89.55555556	86.88888889	72.33333333	73.88888889
179 R.S1J	R.S1J	Primary somatosensory area jaw region	31.8018018	23.49369369	128.554955		73.44444444	59.66666667	64.33333333	60.88888889	56.66666667
180 R.S1Sh	R.S1Sh	Primary somatosensory cortex shoulder region	38.92941176	12.6745098	97.00784314		78.22222222	75.22222222	71.22222222	65.66666667	63.55555556
181 R.S1Tr	R.S1Tr	Primary somatosensory cortex trunk region	44.43251089	10.14223512	92.07256894		89.66666667	83	85.22222222	72.55555556	73.77777778
182 R.S1ULp	R.S1ULp	Primary somatosensory cortex upper lip region	22.69144981	28.93556382	119.2525816		82.77777778	86.22222222	85.88888889	87.11111111	77
183 R.S2	R.S2	Secondary somatosensory cortex	16.41226492	37.89043336	113.5833197		92.11111111	83.88888889	96	92.77777778	85.22222222
184 R.STr	R.STr	superior thalamic radiation	24.00119546	47.30424387	73.62283323		74.22222222	73.66666667	67.33333333	70.55555556	75.77777778
185 R.TeA	R.TeA	Temporal association cortex	12.29126214	36.92699029	80.07300971		80.33333333	78.33333333	82.22222222	82.11111111	79.44444444
186 R.V1	R.V1	Primary visual cortex	34.6622897	20.28723841	63.99261387		69.66666667	77.11111111	78.11111111	64.44444444	60
187 R.V1B	R.V1B	Primary visual cortex	30.62332991	18.63001028	71.98150051		82.11111111	59.66666667	72	75.77777778	55
188 R.V1M	R.V1M	Primary visual cortex	40.07332072	13.75402081	72.32355724		80.55555556	67.33333333	77.11111111	71.55555556	61.66666667
189 R.V2L	R.V2L	Secondary visual cortex	23.83487716	23.64679823	72.14136126		83.88888889	73.44444444	79.66666667	68.55555556	70.11111111
190 R.V2ML	R.V2ML	Secondary visual cortex	47.27510917	10.15545852	75.79825328		78.77777778	81.44444444	81.33333333	69.88888889	68.44444444
191 R.V2MM	R.V2MM	Secondary visual cortex, mediomedial area	50.15608466	11.75396825	69.55555556		78.55555556	81.33333333	79.44444444	78	56.11111111
192 R.VCl	R.VCl	Ventral claustrum	23.82020202	50.92929293	121.5535354		80.22222222	67.66666667	73.55555556	73.22222222	70.22222222
193 R.VEn	R.VEn	Ventral endopiriform nucleus	24.46454768	63.85085575	111.5403423		74.33333333	80.11111111	77.44444444	84.11111111	73.66666667
194 R.VIEnt	R.VIEnt	Ventral intermediate entorhinal cortex	20.73233831	66.74626866	81.37014925		58.11111111	68.44444444	49.33333333	59.66666667	65.22222222
195 R.VO	R.VO	Ventral orbital cortex	56.92621664	31.88461538	151.4120879		71.11111111	48.11111111	51.77777778	67	68.33333333
196 R.VTT	R.VTT	Ventral tenia tecta	61.725	62.3875	154.275		67	58	38.88888889	57	47.11111111
197 R.aca	R.aca	anterior commissure	55.20659722	55.41666667	136.0260417		70.44444444	61.66666667	80.11111111	66.88888889	59.22222222
198 R.AcbC	R.AcbC	Accumbens nucleus	51.66486811	55.78477218	139.3758993		71.55555556	64.11111111	73.33333333	63.88888889	66.33333333
199 R.AcbSh	R.AcbSh	Accumbens nucleus	57.03223546	60.48002803	142.529082		75.77777778	73.11111111	71.33333333	63.77777778	65.77777778
200 R.acp	R.acp	anterior commissure	43.95092025	60.09815951	123.1503067		80.33333333	78.66666667	88.77777778	80.55555556	75.11111111
201 R.ASt	R.ASt	Amygdalostriatal transition area	26.52760736	54.70245399	101.0276074		70	80.55555556	81	64.66666667	57.88888889
202 R.B	R.B	Basal nucleus (Meynert)	49.87941069	49.27659409	120.0107261		58.22222222	60.88888889	46.22222222	59.44444444	51.77777778
203 R.cc/ec LV	R.cc/ec LV	lateral corpus callosum, external capsule	41.96104562	28.48231676	105.5224244		99.66666667	100.2222222	105.1111111	94	101.1111111
204 R.Ce	R.Ce	Central amygdalar nucleus	33.24499411	61.62190813	108.4146054		81.77777778	77.11111111	88.88888889	81.11111111	75.55555556
205 R.CPu	R.CPu	Putamen	38.58125129	44.01424737	121.5074334		93.88888889	93.11111111	100.4444444	82.22222222	96.33333333
206 R.EA	R.EA	Extension of the amygdala	46.01134522	63.38249595	117.4181524		63.33333333	63.66666667	70.22222222	57.55555556	55.22222222
207 R.EP	R.EP	Entopeduncular nucleus	42.84814815	59.36666667	106.3111111		56.44444444	55.88888889	71.22222222	54.77777778	45
208 R.f	R.f	fornix	61.17757009	54.53894081	118.5140187		61.44444444	52.22222222	65.55555556	53.33333333	51
209 R.GP	R.GP	Globus pallidus	39.3086104	52.71568627	112.4377664		62.33333333	51.77777778	62.55555556	42.77777778	40.66666667
210 R.HDB	R.HDB	Nucleus of the horizontal limb of the diagonal band	52.70449173	71.20567376	130.6099291		76.22222222	67.77777778	73.22222222	68.44444444	54.11111111
211 R.ic	R.ic	internal capsule	39.98290598	48.23158323	107.7232397		71.55555556	58.11111111	73.66666667	44.77777778	44
212 R.ICjM	R.ICjM	Island of Calleja	61.37037037	57.61111111	139.037037		52.33333333	54.22222222	59.77777778	43.88888889	45.66666667
213 R.IPAC	R.IPAC	Interstitial nucleus of the posterior limb of the anterior commissure	40.78205128	62.54487179	125.1333333		95.11111111	88.88888889	92.66666667	85.11111111	78.55555556
214 R.LAcbSh	R.LAcbSh	Lateral accumbens	45.43097015	63.75559701	138.1212687		66	70	68.88888889	65.22222222	63.44444444
215 R.LDB	R.LDB	Lateral nucleus of the diagnoal band	47.51851852	71.11111111	131.1111111		79.77777778	75.33333333	70.44444444	72.33333333	59.11111111
216 R.LH	R.LH	Lateral hypothalamic area	49.66484517	66.87795993	114.7923497		62.88888889	57.88888889	68.11111111	53.77777778	47.88888889
217 R.LPO	R.LPO	Lateral preoptic area	56.68333333	65.91666667	130.5166667		65.33333333	53.88888889	56.22222222	41.88888889	45.22222222
218 R.LSS	R.LSS	Lateral stripe of the striatum	37.99065421	62.18691589	132.9439252		82.11111111	83	76.11111111	74.11111111	72.22222222
219 R.LV	R.LV	lateral ventricle	46.89663866	34.30672269	113.347479		66.88888889	70.55555556	80.55555556	58.77777778	61.22222222
220 R.mfb	R.mfb	medial forebrain bundle	46.91425819	68.24759152	137.583815		92.88888889	81.44444444	88	90.44444444	76.44444444
221 R.MS	R.MS	Medial septal nucleus	65.40740741	52.77160494	134.845679		53	48.11111111	64	54.88888889	53.33333333
222 R.ns	R.ns	nigrostriatal bundle	51.61878453	63.91712707	103.3977901		62.22222222	52.66666667	69.66666667	50	46.55555556
223 R.opt	R.opt	optic tract	44.6	63.62628571	104.8548571		64.66666667	59	73.22222222	71.44444444	57.77777778
224 R.SIB	R.SIB	Substantia innominata	50.74666667	68.25333333	128.66		68.22222222	56.11111111	71.66666667	61.33333333	55.44444444
225 R.st	R.st	stria terminalis	40.55660377	43.66226415	105.7301887		59.44444444	59.11111111	62.77777778	50.55555556	44.44444444
226 R.ST	R.ST	stria terminalis	54.85683761	54.36858974	125.008547		61.77777778	65.55555556	75.88888889	63.88888889	55.44444444
227 R.Tu	R.Tu	Olfactory tubercle	46.79478944	71.27587438	140.5838687		98.88888889	86.44444444	82.88888889	81.22222222	74.33333333
228 R.VDB	R.VDB	Nucleus of the vertical limb of the diagonal band	64.06813187	63.44615385	140.1472527		64.55555556	62.44444444	68.44444444	63.33333333	50
229 R.VP	R.VP	Ventral posterior thalamic nucleus	47.03076923	65.15811966	127.5264957		80.55555556	81.55555556	92.44444444	78.22222222	71.44444444
230 R.CA1-Py	R.CA1-Py	CA1 pyramidale	37.30456227	33.71023428	86.7891492		94.55555556	90.22222222	102.8888889	86.44444444	94.11111111
231 R.CA1-Or	R.CA1-Or	CA1 oriens	35.36228288	32.93200993	85.81091811		102.7777778	91.55555556	104.8888889	85.66666667	92.11111111
232 R.CA1-Lmol	R.CA1-Lmol	CA1 moleculare	36.1115	37.49	83.7795		92.11111111	82.88888889	94.55555556	87.44444444	89.66666667
233 R.CA1-Rad	R.CA1-Rad	CA1 radiatum	35.32824427	35.84885496	84.57099237		94.11111111	88.22222222	98.22222222	84.22222222	90.33333333
234 R.CA2-Py	R.CA2-Py	CA2 pyramidale	30.96350365	32.73722628	89.67883212		86.22222222	85.88888889	94.11111111	84.66666667	76.22222222
235 R.CA2-Or	R.CA2-Or	CA2 oriens	30.06716418	32.04975124	89.96517413		88.33333333	84.33333333	86.55555556	87.33333333	86.66666667
236 R.CA2-Rad	R.CA2-Rad	CA2 radiatum	30.02169197	35.40563991	88.22342733		82.33333333	85.11111111	93.22222222	83.11111111	74.11111111
237 R.CA3-Py-inner	R.CA3-Py-inner	Ca3 inner pyramidale	39.30434783	43.05797101	88.35507246		78.66666667	67.44444444	78.11111111	73.33333333	72.11111111
238 R.CA3-Py-outer	R.CA3-Py-outer	CA3 outer pyramidale	32.97912713	43.75711575	89.92789374		86.44444444	79.33333333	97.33333333	82.11111111	66.33333333
239 R.CA3-Or	R.CA3-Or	CA3 oriens	34.52326414	46.26700072	91.64459556		89.77777778	83.22222222	97.44444444	82.66666667	71.55555556
240 R.CA3-Rad	R.CA3-Rad	CA3 radiatum	32.62297393	44.51656096	88.76039464		88	79.11111111	95.33333333	80.55555556	70.11111111
241 R.Stratum-Lu	R.Stratum-Lu	stratum lucidum	34.02267003	45.25944584	89.36020151		85.33333333	73.11111111	89.11111111	81.33333333	67.88888889
242 R.Dentate-Gyrus-MoDG	R.Dentate-Gyrus-GrDG	granular layer of dentate gyrus	41.9493865	37.61119632	86.63650307		89	80.88888889	97.44444444	83.22222222	82.66666667
243 R.Dentate-Gyrus-GrDG	R.Dentate-Gyrus-MoDG	molecular layer of the dentate gyrus	40.59481653	39.58326918	85.13728509		89.77777778	74.44444444	88.22222222	76.88888889	77.44444444
244 R.Dentate-Gyrus-PoDG	R.Dentate-Gyrus-PoDG	polymorphic layer of the dentate gyrus	37.34087237	41.9450727	83.7092084		74.22222222	62.44444444	78.66666667	73.88888889	67.22222222
